# Supplementary material for: Predictive Value of the Loss of pRb Expression in the Malignant Transformation Risk of Oral Potentially Malignant Disorders: A Systematic Review and Meta-Analysis
Source: Cancers (Basel). 2025 Jan 20;17(2):329. doi: 10.3390/cancers17020329 (PMC11764026; doi:10.3390/cancers17020329)
Supplement: Supplementary file 1 [file cancers-17-00329-s001.zip]

Archive with 1 entries (1 files):
- cancers-3403275-supplementary.pdf
